# Supplementary material for: A Biosocial Perspective to Understand Antimicrobial Prescription Practices: A Retrospective Cross-Sectional Study from a Public Community Health Center in North India
Source: Antibiotics (Basel). 2025 Feb 20;14(3):213. doi: 10.3390/antibiotics14030213 (PMC11939266; doi:10.3390/antibiotics14030213)
Supplement: Supplementary file 1 [file antibiotics-14-00213-s001.zip]

Archive with 1 entries (1 files):
- antibiotics-3472754-supplementary.pdf
